# Supplementary material for: Effect of Thermo-Sonication and Ultra-High Pressure on the Quality and Phenolic Profile of Mango Juice
Source: Foods. 2019 Jul 29;8(8):298. doi: 10.3390/foods8080298 (PMC6723886; doi:10.3390/foods8080298)
Supplement: Supplementary file 1 [file foods-08-00298-s001.zip]

Archive with 1 entries (1 files):
- foods-538587-supplementary.docx
